# Supplementary material for: Not Only Top-Down: The Dual-Processing of Gender-Emotion Stereotypes
Source: Front Psychol. 2020 May 26;11:1042. doi: 10.3389/fpsyg.2020.01042 (PMC7264380; doi:10.3389/fpsyg.2020.01042)
Supplement: Supplementary file 1 [file Data_Sheet_1.ZIP]

Archive with 3 entries (2 files):
- í╛Dataí┐/critical experiment.sav
- í╛Dataí┐/material assessment.sav
- í╛Dataí┐/
