# Supplementary material for: Not Only Top-Down: The Dual-Processing of Gender-Emotion Stereotypes
Source: Front Psychol. 2020 May 26;11:1042. doi: 10.3389/fpsyg.2020.01042 (PMC7264380; doi:10.3389/fpsyg.2020.01042)
Supplement: Supplementary file 2 [file Data_Sheet_2.ZIP]

Archive with 49 entries (44 files):
- í╛Materialsí┐/
- í╛Materialsí┐/Material evaluation (Neutral)/
- í╛Materialsí┐/Material evaluation (Neutral)/01001.bmp
- í╛Materialsí┐/Material evaluation (Neutral)/01101.bmp
- í╛Materialsí┐/Material evaluation (Neutral)/01201.bmp
- í╛Materialsí┐/Material evaluation (Neutral)/01301.bmp
- í╛Materialsí┐/Material evaluation (Neutral)/01401.bmp
- í╛Materialsí┐/Material evaluation (Neutral)/01501.bmp
- í╛Materialsí┐/Material evaluation (Neutral)/01601.bmp
- í╛Materialsí┐/Material evaluation (Neutral)/01701.bmp
- í╛Materialsí┐/Material evaluation (Neutral)/01801.bmp
- í╛Materialsí┐/Material evaluation (Neutral)/01901.bmp
- í╛Materialsí┐/Material evaluation (Neutral)/02001.bmp
- í╛Materialsí┐/Material evaluation (Neutral)/02101.bmp
- í╛Materialsí┐/Material evaluation (Neutral)/02201.bmp
- í╛Materialsí┐/Material evaluation (Neutral)/02301.bmp
- í╛Materialsí┐/Material evaluation (Neutral)/02401.bmp
- í╛Materialsí┐/Material evaluation (Neutral)/02501.bmp
- í╛Materialsí┐/Material evaluation (Neutral)/02601.bmp
- í╛Materialsí┐/Material evaluation (Neutral)/02701.bmp
- í╛Materialsí┐/Material evaluation (Neutral)/02801.bmp
- í╛Materialsí┐/Material evaluation (Neutral)/02901.bmp
- í╛Materialsí┐/Target stimuliú¿Fearful & Angryú⌐/
- í╛Materialsí┐/Target stimuliú¿Fearful & Angryú⌐/Critical stimuli/
- í╛Materialsí┐/Target stimuliú¿Fearful & Angryú⌐/Critical stimuli/1102.bmp
- í╛Materialsí┐/Target stimuliú¿Fearful & Angryú⌐/Critical stimuli/1103.bmp
- í╛Materialsí┐/Target stimuliú¿Fearful & Angryú⌐/Critical stimuli/1402.bmp
- í╛Materialsí┐/Target stimuliú¿Fearful & Angryú⌐/Critical stimuli/1403.bmp
- í╛Materialsí┐/Target stimuliú¿Fearful & Angryú⌐/Critical stimuli/1602.bmp
- í╛Materialsí┐/Target stimuliú¿Fearful & Angryú⌐/Critical stimuli/1603.bmp
- í╛Materialsí┐/Target stimuliú¿Fearful & Angryú⌐/Critical stimuli/1902.bmp
- í╛Materialsí┐/Target stimuliú¿Fearful & Angryú⌐/Critical stimuli/1903.bmp
- í╛Materialsí┐/Target stimuliú¿Fearful & Angryú⌐/Critical stimuli/2102.bmp
- í╛Materialsí┐/Target stimuliú¿Fearful & Angryú⌐/Critical stimuli/2103.bmp
- í╛Materialsí┐/Target stimuliú¿Fearful & Angryú⌐/Critical stimuli/2302.bmp
- í╛Materialsí┐/Target stimuliú¿Fearful & Angryú⌐/Critical stimuli/2303.bmp
- í╛Materialsí┐/Target stimuliú¿Fearful & Angryú⌐/Critical stimuli/2402.bmp
- í╛Materialsí┐/Target stimuliú¿Fearful & Angryú⌐/Critical stimuli/2403.bmp
- í╛Materialsí┐/Target stimuliú¿Fearful & Angryú⌐/Critical stimuli/2502.bmp
- í╛Materialsí┐/Target stimuliú¿Fearful & Angryú⌐/Critical stimuli/2503.bmp
- í╛Materialsí┐/Target stimuliú¿Fearful & Angryú⌐/Practice stimuli/
- í╛Materialsí┐/Target stimuliú¿Fearful & Angryú⌐/Practice stimuli/1302.bmp
- í╛Materialsí┐/Target stimuliú¿Fearful & Angryú⌐/Practice stimuli/1303.bmp
- í╛Materialsí┐/Target stimuliú¿Fearful & Angryú⌐/Practice stimuli/1802.bmp
- í╛Materialsí┐/Target stimuliú¿Fearful & Angryú⌐/Practice stimuli/1803.bmp
- í╛Materialsí┐/Target stimuliú¿Fearful & Angryú⌐/Practice stimuli/2202.bmp
- í╛Materialsí┐/Target stimuliú¿Fearful & Angryú⌐/Practice stimuli/2203.bmp
- í╛Materialsí┐/Target stimuliú¿Fearful & Angryú⌐/Practice stimuli/2802.bmp
- í╛Materialsí┐/Target stimuliú¿Fearful & Angryú⌐/Practice stimuli/2803.bmp
